# Supplementary material for: Four odorants for olfactory training are enough: a pilot study
Source: Eur Arch Otorhinolaryngol. 2024 Sep 6;281(12):6445–58. doi: 10.1007/s00405-024-08930-4 (PMC11564259; doi:10.1007/s00405-024-08930-4)
Supplement: Supplementary file 1 — Supplementary Material 1 [file 405_2024_8930_MOESM1_ESM.xlsx]

## Sheet: S2_Table_Correlation_matrix
S4 Table: Pearson’s correlation matrix
	Subj. olfactory impairment	Subj. olfactory improvement	Subj. perception of parosmia	Subj. perception of phantosmia	Subj. change of perceived odours	Subj. perception of odours	Subj. olfactory ability	Quantitative OD	delta d2R test	delta TDI score	delta Threshold of beta-damascenone	delta Threshold of L-carvone	delta Threshold of salicylic acid bezyl ester	delta Threshold of n-butanol	delta MOCA score	delta Verbal fluency test (Letter 'F')	delta Verbal fluency test (Letter 'B')	TDI score delta 5.5
Subj. olfactory impairment	1.00
Subj. olfactory improvement	0.50***	1.00
Subj. perception of parosmia	-0.00	0.12	1.00
Subj. perception of phantosmia	-0.20	0.03	0.20	1.00
Subj. change of perceived odours	0.00	0.25*	0.14	0.07	1.00
Subj. perception of odours	0.19	0.45***	0.08	0.07	0.05	1.00
Subj. olfactory ability	-0.80***	-0.30**	0.10	0.06	-0.05	-0.09	1.00
Quantitative OD	0.66***	0.33**	-0.07	-0.28**	0.22	0.02	-0.65***	1.00
delta d2R test	-0.08	-0.10	-0.01	-0.07	0.05	0.03	0.04	-0.13	1.00
delta TDI score	0.39***	0.33**	0.11	-0.08	0.46***	0.28*	-0.36***	0.55***	-0.03	1.00
delta Threshold of beta-damascenone	-0.10	0.18	0.15	0.20	0.25*	-0.11	0.06	-0.10	-0.02	-0.09	1.00
delta Threshold of L-carvone	0.29**	-0.03	-0.16	-0.01	-0.11	-0.08	-0.25*	0.23*	0.19	0.07	0.01	1.00
delta Threshold of salicylic acid bezyl ester	0.13	0.23*	0.15	0.07	0.12	0.10	-0.09	-0.02	-0.04	0.05	0.15	-0.02	1.00
delta Threshold of n-butanol	0.06	0.03	0.04	0.17	0.19	0.30*	-0.06	0.09	-0.07	0.48***	-0.06	-0.07	0.15	1.00
delta MOCA score	-0.04	-0.04	-0.07	0.06	-0.17	0.21	0.14	-0.01	0.02	-0.12	-0.12	0.09	-0.01	0.06	1.00
delta Verbal fluency test (Letter 'F')	-0.14	-0.02	0.01	0.10	0.05	0.15	0.03	0.05	-0.18	0.00	0.09	-0.13	0.03	0.03	0.25*	1.00
delta Verbal fluency test (Letter 'B')	0.02	-0.02	-0.05	-0.11	-0.00	0.07	0.02	0.07	0.03	-0.00	-0.02	-0.00	0.04	-0.05	0.13	0.49***	1.00
TDI score delta 5.5	0.28	0.25	0.62**	-0.08	0.07	0.13	-0.39	0.51*	0.31	1.00***	-0.20	-0.41	-0.03	0.04	0.13	0.36	0.07	1.00
Legend: Peasron's correlation matrix with correlation values (RStudio 2022.07.1+554). This table supplements Fig 5.
The significance level is plotted p-values as *, ** or *** with * p < 0.05; ** p < 0.01; *** p < 0.001. Missing p-values show no significant correlation between two variables.
Abbreviations: OT, olfactory training; delta, difference between after (T1) and before OT (T0); TDI, composite threshold, discrimination and identification score; Subj., subjective; OD, olfactory dysfunction.
